# Supplementary material for: Diet Quality and Risk of Parkinson’s Disease: The Rotterdam Study
Source: Nutrients. 2021 Nov 7;13(11):3970. doi: 10.3390/nu13113970 (PMC8618850; doi:10.3390/nu13113970)
Supplement: Supplementary file 1 [file nutrients-13-03970-s001.zip]

Archive with 1 entries (1 files):
- nutrients-1417911-supplementary.pdf
